# Supplementary material for: Screening and Bioinformatics Analysis of Crucial Gene of Heart Failure and Atrial Fibrillation Based on GEO Database
Source: Medicina (Kaunas). 2022 Sep 21;58(10):1319. doi: 10.3390/medicina58101319 (PMC9608246; doi:10.3390/medicina58101319)
Supplement: Supplementary file 1 [file medicina-58-01319-s001.zip]

Archive with 1 entries (1 files):
- medicina-1848034-supplementary.pdf
